# Supplementary material for: Results of the 2019 Survey of Engineered Nanomaterial Occupational Health and Safety Practices
Source: Int J Environ Res Public Health. 2022 Jun 23;19(13):7676. doi: 10.3390/ijerph19137676 (PMC9265280; doi:10.3390/ijerph19137676)
Supplement: Supplementary file 1 [file ijerph-19-07676-s001.zip]

Archive with 1 entries (1 files):
- ijerph-1761715-supplementary.pdf
